# Supplementary material for: Efficacy of Immunoglobulin Therapy for Secondary Prevention of Congenital Cytomegalovirus Infection: A Systematic Review and Meta-Analysis
Source: Open Forum Infect Dis. 2026 Jul 16;13(7):ofag431. doi: 10.1093/ofid/ofag431 (PMC13397120; doi:10.1093/ofid/ofag431)
Supplement: ofag431_Supplementary_Data [file ofag431_supplementary_data.zip]

Archive with 5 entries (5 files):
- Supplement_1_Database_and_Registry_Search_Strategies.docx
- Supplement_2_Excluded_Studies_rev_2026-06-29.docx
- Supplement_3_GRADE_Evidence_Profile_rev_2026-06-29.docx
- Supplement_4_PRISMA_2020_checklist_rev_2026-06-29.docx
- Supplement_5_ISSM_MOOSE_Checklist.pdf
